# Supplementary material for: Inherited C-terminal TREX1 variants disrupt homology-directed repair to cause senescence and DNA damage phenotypes in Drosophila, mice, and humans
Source: Nat Commun. 2024 Jun 1;15:4696. doi: 10.1038/s41467-024-49066-7 (PMC11144269; doi:10.1038/s41467-024-49066-7)
Supplement: Supplementary file 4 — Supplementary Data 1 [file 41467_2024_49066_MOESM4_ESM.xlsx]

## Sheet: Sheet1
Supplementary Data 1. RNAi screening using RVCL TREX1-expressing Drosophila: Primary RNAi screening results and phenotypic scores in secondary screening.
Human gene ortholog	FlybaseID	Fly symbol	VDRC ID	1st screening	2nd screening
				Rough eye alleviation	Mean	SD	Significant?
Normal control	−	−	−	−	17.08	4.46
RNAi N.C. (Luc)	−	−	−	−	56.74	1.1
PINX1	FBgn0034528	CG11180	104340	◯	44.69	3.02	yes
INO80C	FBgn0040929	CG12659	100626	◯	45.4	1.74	yes
PRDM8	FBgn0035643	CG13287	109806	◯	44.41	3.81	yes
EMSY	FBgn0031377	CG15356	106820	◯	47.02	2.54	yes
EPPIN	FBgn0031559	CG3513	107668	◯	41.71	2.49	yes
ZNF226	FBgn0038047	CG5245	104740	◯	44.93	2.06	yes
MUC6	FBgn0038676	CG6026	108139	◯	47.02	2.79	yes
PAOX	FBgn0037606	CG8032	108652	◯	47.7	2.63	yes
KAT7	FBgn0028387	chm	105542	◯	44.42	1.45	yes
WDHD1	FBgn0033890	Ctf4	108242	◯	48.72	2.7	yes
BPTF	FBgn0000541	E(bx)	109831	◯	47.97	3.41	yes
KAT6A	FBgn0034975	enok	108400	◯	47.85	1.49	yes
L3MBTL3	FBgn0002441	l(3)mbt	104563	◯	47.87	1.87	yes
MCM10	FBgn0032929	Mcm10	103568	◯	44.06	3.5	yes
MLH1	FBgn0011659	Mlh1	105425	◯	47.55	2.54	yes
BTBD18	FBgn0002781	mod(mdg4)	52268	◯	46.55	7.83	yes
KAT8	FBgn0014340	mof	105370	◯	47.5	4.32	yes
RAD1	FBgn0026778	Rad1	103430	◯	47.98	2.89	yes
RAD50	FBgn0034728	rad50	103394	◯	42.8	5.12	yes
RAD9A	FBgn0025807	Rad9	107807	◯	44.24	3.01	yes
BRSK1	FBgn0036544	sff	100717	◯	43.11	2.47	yes
SPHK1	FBgn0052484	Sk2	101018	◯	46.06	2.56	yes
KDM6A	FBgn0260749	Utx	105986	◯	48.99	2.8	yes
LIN52	FBgn0033770	wuc	105801	◯	47.42	3.59	yes
ACTG1	FBgn0000043	Act42A	104731	◯	47.3	5.02
ACTB	FBgn0000042	Act5C	101438	◯	52.53	1.16
LIN9	FBgn0004372	aly	104705	◯	52.99	1.16
NUDT11	FBgn0036111	Aps	110607	◯	51.72	1.58
ACTR6	FBgn0011741	Arp6	108081	◯	55.3	1.58
AURKB	FBgn0024227	aurB	104051	◯	55.56	1.54
SMARCE1	FBgn0030093	Bap111	104361	◯	54.37	1.45
CCDC144CP	FBgn0000246	c(3)G	105664	◯	50.7	3
NCAPD2	FBgn0039680	Cap-D2	108289	◯	53.01	2.06
TTI1	FBgn0037741	CG16908	108097	◯	51.42	2.83
C17orf49	FBgn0052831	CG33695	109095	◯	52.94	2.03
MCMBP	FBgn0031875	CG3430	108842	◯	50.53	1.65
SNRNP40	FBgn0031229	CG3436	103140	◯	51.89	1.3
DUSP26	FBgn0030976	CG7378	106098	◯	50.87	2.56
F8A2	FBgn0030671	CG8134	104940	◯	49.73	1.39
PBK	FBgn0030864	CG8173	105661	◯	45.03	2.18
FANK1	FBgn0037229	CG9766	101027	◯	53.77	0.61
C12orf4	FBgn0039589	CG9986	110352	◯	49.42	2.49
CTBP2	FBgn0020496	CtBP	107313	◯	50.37	3.33
CCND2	FBgn0010315	CycD	105361	◯	50.5	3.08
CDK14	FBgn0005640	Eip63E	106824	◯	43.66	0.2
ZNF703	FBgn0004858	elB	104620	◯	53.09	2.17
EED	FBgn0000588	esc	5690	◯	52.57	1.37
FOXK1	FBgn0039937	FOXK	101651	◯	52.8	1.73
HIRA	FBgn0022786	Hira	106989	◯	52.93	1.45
H1-4	FBgn0053855	His1:CG33855	27042	◯	50.31	4.52
NR4A2	FBgn0014859	Hr38	104178	◯	53.17	1.91
SPA17	FBgn0013467	igl	100159	◯	49.71	1.8
PLIN2	FBgn0030608	Lsd-2	102269	◯	52.39	1.62
MCM3	FBgn0284442	Mcm3	108214	◯	51.86	2.06
MED26	FBgn0039923	MED26	51476	◯	53.98	2.18
MICAL3	FBgn0053208	Mical	105837	◯	51.06	0.66
MSL2	FBgn0005616	msl-2	102386	◯	48.27	2.7
NOX5	FBgn0085428	Nox	102559	◯	52.31	2.38
PARP1	FBgn0010247	Parp	46745	◯	53.75	1.66
YY1	FBgn0002521	pho	110466	◯	54.19	2.03
CRY2	FBgn0016054	phr6-4	108994	◯	57.28	2.05
GINS2	FBgn0261976	Psf2	110745	◯	51.24	1.96
CBX1	FBgn0004400	rhi	101620	◯	54.97	1.14
RAD51C	FBgn0003482	spn-D	109459	◯	49.28	2.86
GTF2A2	FBgn0013347	TfIIA-S	108960	◯	53.52	0.71
TOP2A	FBgn0284220	Top2	30625	◯	50.07	1.6
BAZ2B	FBgn0033636	tou	100735	◯	51.38	1.48
BCHE	FBgn0000024	Ace	105432
CLEC1B	FBgn0015583	Acp29AB	100995
AKIRIN2	FBgn0082598	akirin	109671
ACTR5	FBgn0038576	Arp5	110235
ACTR8	FBgn0030877	Arp8	104425
ASPM	FBgn0000140	asp	110177
ASXL3	FBgn0261823	Asx	107274
ATL2	FBgn0039213	atl	6719
AURKB	FBgn0000147	aurA	108446
CDCA8	FBgn0032104	aust	102332
ARID2	FBgn0042085	Bap170	34581
ACTL6A	FBgn0025716	Bap55	24703
NCAPH	FBgn0014127	barr	110433
BOC	FBgn0040388	boi	108265
TRIM33	FBgn0023097	bon	101737
BORA	FBgn0259791	bora	35134
RNF40	FBgn0086694	Bre1	108206
SMARCA2	FBgn0000212	brm	37720
BRMS1L	FBgn0030434	Brms1	105494
SYTL4	FBgn0266756	btsz	102608
BUB1	FBgn0031696	Bub1	101096
BUB1	FBgn0263855	BubR1	101096
TSC22D1	FBgn0259176	bun	25888
SNW1	FBgn0004856	Bx42	107012
TBX19	FBgn0011723	byn	101534
RBBP4	FBgn0263979	Caf1-55	105838
BAP1	FBgn0262166	calypso	107757
TAF5	FBgn0011569	can	12589
NCAPD3	FBgn0051989	Cap-D3	29657
NCAPG	FBgn0259876	Cap-G	108841
KLF11	FBgn0043364	cbt	15555
CDC45	FBgn0026143	Cdc45	110478
ARHGAP32	FBgn0032821	CdGAPr	109407
TESK2	FBgn0004876	cdi	109409
CDK1	FBgn0004106	Cdk1	106130
CDK13	FBgn0037093	Cdk12	25508
KRTCAP2	FBgn0266916	Cenp-C	106166
TIPIN	FBgn0032698	CG10336	104431
INO80B	FBgn0033019	CG10395	100578
KCTD10	FBgn0033017	CG10465	107131
CTTNBP2NL	FBgn0034308	CG10915	31375
MEX3C	FBgn0039920	CG11360	110476
BRIX1	FBgn0035524	CG11583	34478
MKX	FBgn0031232	CG11617	30533
FBXO25	FBgn0036196	CG11658	108611
BICRA	FBgn0039633	CG11873	108148
NFRKB	FBgn0027503	CG11970	110667
KLHDC3	FBgn0030053	CG12081	106693
TOX	FBgn0035238	CG12104	107189
DUSP11	FBgn0062449	CG13197	105122
BTBD8	FBgn0035237	CG13917	32082
BCORL1	FBgn0036814	CG14073	104873
CRYAA2	FBgn0031037	CG14207	31802
SUDS3	FBgn0031036	CG14220	105162
MMS22L	FBgn0023513	CG14803	18395
RPRD2	FBgn0032688	CG15160	107028
CMTM4	FBgn0030234	CG15211	104929
DUSP14	FBgn0039742	CG15528	105484
BACH1	FBgn0030417	CG15725	107751
ZNF691	FBgn0033449	CG1663	105464
SYNPO2	FBgn0039897	CG1674	103052
COPS9	FBgn0040754	CG17059	104972
ZKSCAN8	FBgn0038549	CG17802	102311
KAT8	FBgn0039585	CG1894	41575
YEATS4	FBgn0025838	CG2652	33542
DNA2	FBgn0030170	CG2990	30508
TREX2	FBgn0031484	CG3165	103480
ZNHIT1	FBgn0031668	CG31917	25908
TFPT	FBgn0052202	CG32202	104994
CITED4	FBgn0052241	CG32241	110001
POLR3GL	FBgn0053051	CG33051	106026
RCC1	FBgn0053288	CG33288	108718
XRCC4	FBgn0035996	CG3448	26199
NAP1L2	FBgn0040345	CG3708	26272
RGS11	FBgn0259927	CG42450	105315
ZNF93	FBgn0038787	CG4360	105000
SINHCAF	FBgn0266000	CG44774	103486
ING2	FBgn0038546	CG7379	103928
CCDC97	FBgn0032017	CG7810	101850
RSF1	FBgn0026577	CG8677	110463
POLE3	FBgn0043002	Chrac-14	50778
CHRAC1	FBgn0043001	Chrac-16	104787
CENPA	FBgn0040477	cid	102090
SH3KBP1	FBgn0027598	cindr	38854
CLSPN	FBgn0052251	Claspin	34477
CLIC2	FBgn0030529	Clic	105975
FOXC1	FBgn0014143	croc	107161
NOCT	FBgn0261808	cu	109759
CCNA2	FBgn0000404	CycA	103595
CCNB1	FBgn0000405	CycB	109611
DPF1	FBgn0033015	d4	110176
CDKN1B	FBgn0010316	dap	103215
DMAP1	FBgn0034537	DMAP1	103734
SRCAP	FBgn0020306	dom	7787
MCM4	FBgn0015929	dpa	105367
DFFB	FBgn0028406	Drep4	30479
HMGB3	FBgn0278608	Dsp1	101327
CDT1	FBgn0000996	dup	23131
ZNF737	FBgn0000520	dwg	100245
PHF10	FBgn0087008	e(y)3	105946
EZH2	FBgn0000629	E(z)	107072
ESCO1	FBgn0035766	eco	105957
EN1	FBgn0000577	en	105678
EFNB3	FBgn0040324	Ephrin	105139
ERG	FBgn0005658	Ets65A	15355
PBX3	FBgn0000611	exd	100259
EYA2	FBgn0000320	eya	108071
PRC1	FBgn0030241	feo	107824
LINGO1	FBgn0085397	Fili	1701
FOXK1	FBgn0036134	FoxK	110151
CDC20	FBgn0001086	fzy	105114
CYGB	FBgn0027657	glob1	101830
SMC4	FBgn0015391	glu	10937
GOLGA4	FBgn0034854	Golgin245	40450
MECOM	FBgn0045852	ham	107275
HDAC1	FBgn0015805	HDAC1	30600
HDAC11	FBgn0051119	HDAC11	108098
HHEX	FBgn0038852	HHEX	100292
H1-1	FBgn0053807	His1:CG33807	49787
H1-4	FBgn0053810	His1:CG33810	109987
H1-1	FBgn0053834	His1:CG33834	110134
H1-4	FBgn0053837	His1:CG33837	109037
H2AJ	FBgn0051618	His2A:CG31618	109087
H2AC17	FBgn0053853	His2A:CG33853	109090
H2AZ1	FBgn0001197	His2Av	110598
H2BC17	FBgn0061209	His2B:CG17949	33026
H2BC17	FBgn0053868	His2B:CG33868	109988
H2BC17	FBgn0053872	His2B:CG33872	109540
H3C14	FBgn0051613	His3:CG31613	109374
H3C15	FBgn0053818	His3:CG33818	109549
HMGB2	FBgn0004362	HmgD	105774
HMGB1	FBgn0010228	HmgZ	12772
KMT5B	FBgn0025639	Hmt4-20	106849
CBX3	FBgn0030082	HP1b	109735
SEL1L	FBgn0028475	Hrd3	1161
HSPA8	FBgn0266599	Hsc70-4	101734
MEIS2	FBgn0001235	hth	100630
HUS1	FBgn0026417	Hus1-like	15881
PTPRN	FBgn0031294	IA-2	110595
INO80	FBgn0086613	Ino80	106684
EN1	FBgn0001269	inv	101934
XRCC6	FBgn0011774	Irbp	110409
SMARCA1	FBgn0011604	Iswi	6208
JARID2	FBgn0036004	Jarid2	109290
RPS6KA5	FBgn0020412	JIL-1	107001
JUN	FBgn0001291	Jra	107997
SCRT2	FBgn0035144	Kah	108157
KLHL3	FBgn0001301	kel	105397
KIF2A	FBgn0030268	Klp10A	41534
KIF18A	FBgn0004379	Klp67A	108852
XRCC5	FBgn0041627	Ku80	37110
ZNF367	FBgn0265276	l(3)neo38	107927
KDM5A	FBgn0031759	lid	103830
BTBD18	FBgn0022238	lolal	102076
KMT2D	FBgn0263667	Lpt	108722
KLF7	FBgn0040765	luna	102196
UBE2I	FBgn0010602	lwr	104007
MAD2L1	FBgn0035640	mad2	106003
MAML2	FBgn0002643	mam	102091
KBTBD4	FBgn0267033	mamo	110310
SMARCAL1	FBgn0031655	Marcal1	34702
DLGAP5	FBgn0033845	mars	110670
NOL6	FBgn0261286	Mat89Ba	31832
MBD3	FBgn0027950	MBD-like	111000
MCM2	FBgn0014861	Mcm2	103619
MCM5	FBgn0017577	Mcm5	108598
MCM6	FBgn0025815	Mcm6	13661
MED17	FBgn0038578	MED17	105264
MEF2C	FBgn0011656	Mef2	15549
TRIM56	FBgn0026206	mei-P26	101060
ADAM12	FBgn0265140	Meltrin	102041
PLAGL2	FBgn0035357	MEP-1	24534
NDRG3	FBgn0043070	MESK2	105492
CHD5	FBgn0262519	Mi-2	107204
NUSAP1	FBgn0039250	Mink	107351
DHX9	FBgn0002774	mle	19691
CSRP3	FBgn0014863	Mlp84B	108344
EME1	FBgn0033549	mms4	108637
SMARCC2	FBgn0002783	mor	110712
TTK	FBgn0000063	Mps1	110572
MRE11	FBgn0020270	mre11	30474
MSL1	FBgn0005617	msl-1	9239
MSL2	FBgn0005616	msl-2	102386
MSL3	FBgn0002775	msl-3	2998
MTA1	FBgn0027951	MTA1-like	110632
TPR	FBgn0013756	Mtor	110218
MDC1	FBgn0002872	mu2	28343
SLX4	FBgn0002909	mus312	28932
MYBL1	FBgn0002914	Myb	110672
NBN	FBgn0261530	nbs	110366
KIFC1	FBgn0002924	ncd	22571
NDC80	FBgn0030500	Ndc80	29337
KIF14	FBgn0004374	neb	108138
ANKRD44	FBgn0016920	nompC	105579
NUP153	FBgn0061200	Nup153	107750
PPA1	FBgn0016687	Nurf-38	103776
RAD54L	FBgn0002989	okr	104323
ITPRID2	FBgn0015522	olf186-M	17657
ORC1	FBgn0286788	Orc1	46522
ORC2	FBgn0015270	Orc2	107035
ORC3	FBgn0005654	Orc3	103716
ORC4	FBgn0023181	Orc4	104335
ORC5	FBgn0015271	Orc5	108885
ORC6	FBgn0023180	Orc6	101728
ARID1A	FBgn0261885	osa	7810
SRCAP	FBgn0041729	p400	7789
TCF7L2	FBgn0085432	pan	108679
YY1	FBgn0035997	phol	26196
PHTF2	FBgn0028579	phtf	103578
GATA4	FBgn0003117	pnr	101522
POLA2	FBgn0005696	PolA2	108579
POLE2	FBgn0035644	PolE2	13625
PLK1	FBgn0003124	polo	20177
PBRM1	FBgn0039227	polybromo	108618
RUVBL1	FBgn0040078	pont	105408
SH3RF1	FBgn0040294	POSH	26657
DIDO1	FBgn0082831	pps	108086
PRIM1	FBgn0011762	Prim1	43870
GINS1	FBgn0035194	Psf1	102009
GINS3	FBgn0030196	Psf3	20849
RAD17	FBgn0025808	Rad17	103552
RAD51D	FBgn0033389	Rad51D	104627
FBXO43	FBgn0017551	Rca1	35489
RCC1	FBgn0002638	Rcc1	110321
MCRS1	FBgn0263832	Rcd5	108017
RUVBL2	FBgn0040075	rept	103483
RHOA	FBgn0014020	Rho1	109420
RIF1	FBgn0050085	Rif1	110323
RRM1	FBgn0011703	RnrL	107277
RPA2	FBgn0032906	RPA2	107801
RPA3	FBgn0266421	RPA3	101833
RPA1	FBgn0010173	RpA-70	110368
RPL11	FBgn0013325	RpL11	101731
RPL32	FBgn0002626	RpL32	103396
RPL36	FBgn0002579	RpL36	104330
RPL41	FBgn0066084	RpL41	103332
RPL8	FBgn0261602	RpL8	106755
RPS11	FBgn0033699	RpS11	23475
RPS13	FBgn0010265	RpS13	105496
RPS15	FBgn0034138	RpS15	104439
RPS18	FBgn0010411	RpS18	108882
RPS2	FBgn0004867	RpS2	100308
RPS5	FBgn0002590	RpS5a	101472
RPS9	FBgn0010408	RpS9	100712
MYEF2	FBgn0267790	rump	100001
PLEKHF2	FBgn0025381	rush	110596
STAG3	FBgn0020616	SA	106046
STAG3	FBgn0043865	SA-2	108267
SAP130	FBgn0262714	Sap130	31395
RNF2	FBgn0003330	Sce	106328
USP36	FBgn0260936	scny	105989
ANLN	FBgn0261385	scra	104674
GATAD2B	FBgn0010762	simj	100285
SIN3A	FBgn0022764	Sin3A	105852
SIRT1	FBgn0024291	Sirt1	105502
CEBPA	FBgn0005638	slbo	10709
GINS4	FBgn0039403	Sld5	43588
TTN	FBgn0086906	sls	47301
NCOR2	FBgn0265523	Smr	106701
SUMO3	FBgn0264922	smt3	105980
DCLRE1A	FBgn0037338	Snm1	37591
SMARCB1	FBgn0011715	Snr1	108599
DDX3Y	FBgn0283440	solo	103427
SPARC	FBgn0026562	SPARC	100566
DOCK3	FBgn0264324	spg	109493
RAD51	FBgn0003479	spn-A	14021
SSRP1	FBgn0010278	Ssrp	44344
CBX1	FBgn0003607	Su(var)205	107477
MUCL3	FBgn0026427	Su(var)2-HP2	102651
KDM1A	FBgn0260397	Su(var)3-3	106147
SUZ12	FBgn0020887	Su(z)12	42423
TAF5	FBgn0010356	Taf5	45955
BTBD17	FBgn0030330	Tango10	103920
PLRG1	FBgn0030365	Tango4	101441
TFAM	FBgn0038805	TFAM	107191
THOC5	FBgn0034939	thoc5	110174
TIMELESS	FBgn0014396	tim	101100
TIMELESS	FBgn0038118	timeout	110715
TIMP3	FBgn0025879	Timp	109427
KAT5	FBgn0026080	Tip60	110617
TESMIN	FBgn0031715	tomb	28330
TOP1	FBgn0004924	Top1	10639
ZNF581	FBgn0037751	topi	109319
TRIB2	FBgn0028978	trbl	106774
ZNF446	FBgn0038767	trem	109779
TBPL1	FBgn0261793	Trf2	101318
TRIM9	FBgn0051721	Trim9	100767
DPF1	FBgn0030502	tth	102295
CDC25A	FBgn0002673	twe	104147
UBE2B	FBgn0004436	Ubc6	23229
UBE2C	FBgn0264848	vih	107720
TGIF1	FBgn0033748	vis	49640
RAD21	FBgn0260987	vtd	13669
TAF5L	FBgn0039067	wda	34847
APBA2	FBgn0052677	X11Lbeta	14872
LIPC	FBgn0005391	Yp2	50156
CCDC141	FBgn0052311	zormin	104689
N/A	FBgn0260986	mei-38	51805
N/A	FBgn0250754	CG42232	108471
