# Supplementary material for: Inherited C-terminal TREX1 variants disrupt homology-directed repair to cause senescence and DNA damage phenotypes in Drosophila, mice, and humans
Source: Nat Commun. 2024 Jun 1;15:4696. doi: 10.1038/s41467-024-49066-7 (PMC11144269; doi:10.1038/s41467-024-49066-7)
Supplement: Supplementary file 5 — Supplementary Data 2 [file 41467_2024_49066_MOESM5_ESM.xlsx]

## Sheet: Sheet1
Supplementary Data 2. Multiplex assay of 83 proteins in the sera of RVCL patients and healthy controls.
	Level (pg/mL)
	Healthy control		RVCL
Cytokine	Mean	SD	Mean	SD
Angiopoietin-1*	4.04x103	1.66x103	8.07x103	2.30x103
BCA-1	3.88x101	5.47	8.36x101	3.41x101
BMP-9	5.59x101	4.10x101	1.50x102	1.14x102
BNDF	2.55x104	8.16x103	2.02x104	9.04x103
Cathepsin D	4.02x105	1.18x105	4.66x105	1.83x105
CD40L	5.03x103	3.01x103	3.22x103	1.65x103
CXCL10	1.26x102	3.82x101	1.89x102	5.13x101
CXCL9	8.33x102	3.79x102	2.45x103	2.41x103
EGF	1.82x102	1.17x102	1.05x102	5.13x101
ENA-78	1.29x103	1.62x103	8.68x102	4.05x102
Endoglin	1.40x103	7.87x102	1.50x103	8.47x102
Eotaxin	5.88x101	3.00x101	8.78x101	4.65x101
Eotaxin-2	7.93x102	5.01x102	9.69x102	3.60x102
Eoxtain-3	3.98x101	4.44x101	8.97	6.83
FGF-2	1.67x102	1.35x102	5.52x101	2.73x101
FIt-3	1.42x101	5.83	1.40x101	3.16
Follistatin	5.23x102	2.15x102	2.00x103	1.68x103
Fractalkine	2.78x102	2.67x102	1.57x102	6.54x101
G-CSF	7.32x101	3.85x101	3.62x101	1.05x101
GRO-⍺	3.53x101	4.31x101	2.85x101	2.51x101
HB-EGF	1.06x102	3.96x101	9.32x101	3.59x101
HGF	3.20x102	1.92x102	4.23x102	3.12x102
I-309	2.16	1.38	2.35	1.4
IFN-⍺2	8.36x101	3.81x101	3.93x101	1.98x101
IFN-𝛾	6.66	9.09	2.57	1.16
IL-1⍺	7.06x101	4.84x101	2.26x101	1.25x101
IL-1β*	3.67x101	1.35x101	9.99	8.23
IL-1RA	1.61x101	7.67	9.35	3.8
IL-2	4.67	6.04	7.90x10-1	6.40x10-1
IL-4	4.2	2.23	2.96	1.32
IL-5	6.25	4.76	5.45	3.74
IL-6	2.02	9.20x10-1	2.33	1.8
IL-7	6.82	4.47	8.14	5.62
IL-8	8.37	3.62	1.43x101	7.41
IL-9	2.65x101	1.32x101	1.35x101	9.32
IL-10	8.76	1.09x101	2.72	1.67
IL-12p40	8.36x101	4.43x101	7.54x101	7.82x101
IL-12p70	2.85x101	4.28x101	1.20x101	1.98x101
IL-13	1.79x102	1.89x102	6.76x101	3.20x101
IL-15	1.39x101	1.75x101	4.53	1.18
IL-16	4.51x102	5.10x102	1.76x102	2.55x102
IL-17E	2.64x103	1.88x103	1.41x103	1.14x103
IL-17F	1.51x102	2.79x102	8.80x101	2.25x102
IL-18	1.66x102	7.50x101	1.07x102	4.86x101
IL-20	8.50x102	8.07x102	3.33x102	1.63x102
IL-21	3.09x101	4.62x101	8.33	1.25x101
IL-22**	1.13x103	5.33x102	5.28x101	1.78x101
IL-23	2.20x103	2.95x103	5.72x102	9.18x102
IL-27	1.09x103	4.97x102	1.78x103	9.38x102
IL-28	1.53x103	1.36x103	9.79x102	9.22x102
IL-33	2.71x102	5.32x102	3.14x102	7.13x102
Leptin	4.34x104	4.07x104	2.75x104	3.44x104
LIF	4.79x101	7.96x101	7.34	6.84
M-CSF	5.73x101	4.65x101	6.04x101	3.66x101
MCP-1	3.20x102	7.39x101	4.23x102	1.14x102
MCP-2	3.83x101	1.23x101	3.09x101	1.13x101
MCP-3	2.79x101	2.38x101	1.30x101	3.41
MCP-4	8.17x101	5.68x101	3.82x101	2.56x101
MDC	4.18x102	1.40x102	5.96x102	1.50x102
MIP-1⍺	1.87x102	3.44x102	2.54x101	1.04x101
MIP-1β	4.15x101	1.34x101	4.01x101	7.67
MIP-1δ	2.87x103	1.88x103	3.58x103	1.28x103
MPO	1.90x106	1.40x106	1.16x106	1.10x106
NCAM	3.08x105	5.65x104	2.80x105	7.18x104
PAI-1	6.38x104	1.05x104	6.52x104	1.83x104
PDGF-AA	2.51x103	4.68x102	2.36x103	6.21x102
PDGF-AB/BB	3.15x104	1.05x104	2.94x104	1.04x104
RANTES	1.63x103	5.58x102	1.64x103	6.99x102
SCF	8.00x101	9.04x101	2.81x101	2.58x101
SDF1⍺/β	3.64x103	1.78x103	4.77x103	3.24x103
siCAM	1.10x105	9.78x103	1.42x105	3.15x1004
sVCAM-1	8.83x105	1.45x105	1.03x106	2.66x105
TARC	8.09x101	4.16x101	1.31x102	8.15x101
TGF-⍺	5.57x101	1.18x102	3.56x101	9.23x101
TNF-⍺	7.36x101	6.26x101	3.70x101	1.19x101
TNF-β	3.28x101	4.75x101	6.96	5.28
TPO	3.27x103	7.08x103	3.10x103	9.26x103
TRAIL	6.35x101	2.47x101	2.87x101	1.24x101
TSLP	1.41x102	3.04x102	1.42x102	3.40x102
VEGF-A	3.51x102	2.96x102	4.96x102	2.43x102
VEGF-C	1.68x103	8.07x102	2.37x103	1.32x103
VEGF-D	1.81x102	1.62x102	4.00x102	1.94x102
6ckine	7.59x102	4.91x102	3.84x102	2.88x102
Data were analyzed by unpaired t-test with Bonferroni correction; (* P ≤ 0.05; ** P ≤ 0.01)
