# Supplementary material for: Inherited C-terminal TREX1 variants disrupt homology-directed repair to cause senescence and DNA damage phenotypes in Drosophila, mice, and humans
Source: Nat Commun. 2024 Jun 1;15:4696. doi: 10.1038/s41467-024-49066-7 (PMC11144269; doi:10.1038/s41467-024-49066-7)
Supplement: Supplementary file 6 — Supplementary Data 3 [file 41467_2024_49066_MOESM6_ESM.xlsx]

## Sheet: Sheet1
Supplementary Data 3. Primers for TREX1 plasmid mutagenesis
TREX1 mutation	Forward primer	Reverse primer
V235Gfs	TGCCTGGCGGCACACAATGGTGACCG	TGTGACCCCCATACATGGGCCTGATG
T249Sfs	TGTCAGTCACAACCACTGCACACCTGG	GGTTGTGACTGACAGCAGATGGTCTTG
R284Kfs	CTATCCAAGGGAGGGGCTGCTGGCCC	CCCTCCCTTGGATAGGGCTCCAGGGTC
L287Afs	GGAGGGGGCTGCTGGCCCCACTGGGTC	CCAGCAGCCCCCTCCCTGGATAGGGC
R114H	CTAGCCTTCCTGCGGCACCAGCCACAGCCC	GGGCTGTGGCTGGTGCCGCAGGAAGGCTAG
D200N	CACGGCTGAGGGTAATGTCCTGGCCCTGCTC	GAGCAGGGCCAGGACATTACCCTCAGCCGTG
V201D	CACGGCTGAGGGTGATGACCTGGCCCTGCTC	GAGCAGGGCCAGGTCATCACCCTCAGCCGTG
R128H	GGTGACCACTACGACTTCCCCCTGCTC	GTCGTAGTGGTCACCATTGTGTGCCAC
G306A	CTGTATGCACTATCCCTGGCCACACC	GGATAGTGCATACAGTGTGGCTACTG
P132A	CGACTTCGCCCTGCTCCAAGCAGAGC	AGCAGGGCGAAGTCGTAGCGGTCACC
H195Q	ACTCGCAGACGGCTGAGGGTGATGTC	CAGCCGTCTGCGAGTCTGGAGGGGAC
∆Exo RVCL (R62A/V235Gfs)	GTTCCTCCACCACCGGCTGTGGTAGACAAG	CTTGTCTACCACAGCCGGTGGTGGAGGAAC
