# Supplementary material for: Inherited C-terminal TREX1 variants disrupt homology-directed repair to cause senescence and DNA damage phenotypes in Drosophila, mice, and humans
Source: Nat Commun. 2024 Jun 1;15:4696. doi: 10.1038/s41467-024-49066-7 (PMC11144269; doi:10.1038/s41467-024-49066-7)
Supplement: Supplementary file 7 — Supplementary Data 4 [file 41467_2024_49066_MOESM7_ESM.xlsx]

## Sheet: Sheet1
Supplementary Data 4. Sequences utilized in qPCR assays.
	Sequence (5’-3’)
Designation	Forward	Reverse	Probe	Supplier
mL1-ORF2	ACAACACCCTTCTCAATAGTC	GGGAGATCTTTCCATCTTCTG	TGGCGTGACTCTAACTAAGGAGGTGA	IDT
mL1	ATGGCGAAAGGCAAACGTAAG	ATTTTCGGTTGTGTTGGGGTG	TCACCATCATCAGAACGCAGCACT	IDT
Xmv_45	GCCCCTACTACATGCTAAACAAG	GCCCCTACTACATGCTAAACAAG	AGAATTCTTCAGCATGTGACAGAGTCCTGC	IDT
Chr4	AATGGCCAACTTTCAATGTG	AATGGCCAACTTTCAATGTG	GGTACTTTTAATTTAGGTATTATCTCTCAGGTCAAGTCTAGAGTG	IDT
